# Supplementary material for: Robot-Assisted Therapy in Guillain–Barrè Syndrome: Systematic Review of Primary Evidence and Study Protocol for a Randomized Clinical Trial
Source: J Clin Med. 2024 Nov 26;13(23):7153. doi: 10.3390/jcm13237153 (PMC11641865; doi:10.3390/jcm13237153)
Supplement: Supplementary file 1 [file jcm-13-07153-s001.zip]

Archive with 1 entries (1 files):
- jcm-3287219-supplementary.pdf
